# Supplementary material for: Temperature-driven shifts in the epibiotic bacterial community composition of the brown macroalga Fucus vesiculosus
Source: Microbiologyopen. 2013 Mar 13;2(2):338–49. doi: 10.1002/mbo3.79 (PMC3633357; doi:10.1002/mbo3.79)
Supplement: Supplementary file 4 [file mbo30002-0338-SD4.xls]

## Sheet: Tabelle1
Temperature	5°C	10°C	15°C	20°C	25°C
Coverage %	0.85 ± 0.05	0.81 ± 0.04	0.78 ± 0.06	0.79 ± 0.03	0.81 ± 0.05
