# Supplementary material for: Temperature-driven shifts in the epibiotic bacterial community composition of the brown macroalga Fucus vesiculosus
Source: Microbiologyopen. 2013 Mar 13;2(2):338–49. doi: 10.1002/mbo3.79 (PMC3633357; doi:10.1002/mbo3.79)
Supplement: Supplementary file 5 [file mbo30002-0338-SD5.xls]

## Sheet: Tabelle1
Diversity	AIC		Adjusted R2		p
	linear	binomial	linear	binomial	linear	binomial
OTU richness	286	282.7	0.1	0.24	0.07	0.02
Inverse Simpson Index	218.3	218.8	0.12	0.13	0.05	0.08
