# Supplementary material for: Temperature-driven shifts in the epibiotic bacterial community composition of the brown macroalga Fucus vesiculosus
Source: Microbiologyopen. 2013 Mar 13;2(2):338–49. doi: 10.1002/mbo3.79 (PMC3633357; doi:10.1002/mbo3.79)
Supplement: Supplementary file 6 [file mbo30002-0338-SD6.xls]

## Sheet: Tabelle1
	# OTU	Number of reads
		5°C	10°C	15°C	20°C	25°C
	77	1466	452	114	40	2
	46	184	235	109	70	3
	42	425	529	577	277	170
	110	207	119	127	147	11
	29	87	119	120	69	9
	112	2	39	189	123	26
	45	297	638	265	441	89
	483	8	26	27	9	3
	27	33	50	117	63	57
	41	0	10	13	7	0
	325	4	37	151	332	114
	51	34	52	258	146	340
	261	0	0	0	5	112
	28	30	46	115	189	213
	507	1	0	3	6	153
