# Supplementary material for: Temperature-driven shifts in the epibiotic bacterial community composition of the brown macroalga Fucus vesiculosus
Source: Microbiologyopen. 2013 Mar 13;2(2):338–49. doi: 10.1002/mbo3.79 (PMC3633357; doi:10.1002/mbo3.79)
Supplement: Supplementary file 7 [file mbo30002-0338-SD7.xlsx]

## Sheet: Tabelle1
Data set	% variation explained
	T	T2
DGGE 7 days	12	4
DGGE 21 days	16	4
